# Supplementary material for: ﻿ Hydrangeamarunoi (Hydrangeaceae), a new species from Osumi Peninsula, southern Japan
Source: PhytoKeys. 2022 Oct 11;211:33–44. doi: 10.3897/phytokeys.211.89452 (PMC9836688; doi:10.3897/phytokeys.211.89452)
Supplement: XML Treatment for Hydrangea marunoi [file phytokeys.211.89452-treatment1.xml]

<!DOCTYPE tp:taxon-treatment
  PUBLIC "-//TaxonX//DTD Taxonomic Treatment Publishing DTD v0 20100105//EN" "tax-treatment-NSO.dtd">
<tp:taxon-treatment xmlns:tp="http://www.plazi.org/taxpub"><tp:treatment-meta><kwd-group><label>Taxon classification</label><kwd>
                <named-content content-type="kingdom">Plantae</named-content>
              </kwd><kwd>
                <named-content content-type="order">Cornales</named-content>
              </kwd><kwd>
                <named-content content-type="family">Hydrangeaceae</named-content>
              </kwd></kwd-group><mixed-citation publication-type="journal"><person-group><name><surname>Tagane</surname><given-names>Shuichiro</given-names></name><name><surname>Fujii</surname><given-names>Shinji</given-names></name><name><surname>Hirota</surname><given-names>Shun K.</given-names></name><name><surname>Naiki</surname><given-names>Akiyo</given-names></name><name><surname>Yahara</surname><given-names>Tetsukazu</given-names></name></person-group><article-title>﻿ <italic><tp:taxon-name><tp:taxon-name-part taxon-name-part-type="genus" reg="Hydrangea">Hydrangea</tp:taxon-name-part><tp:taxon-name-part taxon-name-part-type="species" reg="marunoi">marunoi</tp:taxon-name-part></tp:taxon-name></italic> (<tp:taxon-name><tp:taxon-name-part taxon-name-part-type="family">Hydrangeaceae</tp:taxon-name-part></tp:taxon-name>), a new species from Osumi Peninsula, southern Japan</article-title><source>PhytoKeys</source><day>11</day><month>10</month><year>2022</year><volume>211</volume><fpage>33</fpage><lpage>44</lpage><pub-id pub-id-type="doi">10.3897/phytokeys.211.89452</pub-id></mixed-citation></tp:treatment-meta><tp:nomenclature><label>﻿</label><tp:taxon-name>
              <object-id xmlns:xlink="http://www.w3.org/1999/xlink" content-type="arpha" xlink:type="simple">BAB9FAC7-F979-5AAE-85D9-BEE84AD321C4</object-id>
              <tp:taxon-name-part taxon-name-part-type="genus" reg="Hydrangea">Hydrangea</tp:taxon-name-part>
              <tp:taxon-name-part taxon-name-part-type="species" reg="marunoi">marunoi</tp:taxon-name-part>
              <object-id xmlns:xlink="http://www.w3.org/1999/xlink" content-type="ipni" xlink:type="simple">urn:lsid:ipni.org:names:77306481-1</object-id>
            </tp:taxon-name><tp:taxon-authority>Tagane &amp; S.Fujii</tp:taxon-authority><tp:taxon-status xmlns:xlink="http://www.w3.org/1999/xlink" xlink:type="simple">sp. nov.</tp:taxon-status><xref ref-type="fig" rid="F3">Figs 3</xref><xref ref-type="fig" rid="F4">, 4</xref></tp:nomenclature><tp:treatment-sec sec-type="diagnosis" id="SECID0EMMAE"><title>Diagnosis.</title><p><italic><tp:taxon-name><tp:taxon-name-part taxon-name-part-type="genus" reg="Hydrangea">Hydrangea</tp:taxon-name-part><tp:taxon-name-part taxon-name-part-type="species" reg="marunoi">marunoi</tp:taxon-name-part></tp:taxon-name></italic> is similar to <italic><tp:taxon-name><tp:taxon-name-part taxon-name-part-type="genus" reg="Hydrangea">H.</tp:taxon-name-part><tp:taxon-name-part taxon-name-part-type="species" reg="alternifolia">alternifolia</tp:taxon-name-part></tp:taxon-name></italic> in having three-petaloid calyx lobes in marginal flowers but is distinguished by its higher number of stamens (28–32 stamens in <italic><tp:taxon-name><tp:taxon-name-part taxon-name-part-type="genus" reg="Hydrangea">H.</tp:taxon-name-part><tp:taxon-name-part taxon-name-part-type="species" reg="marunoi">marunoi</tp:taxon-name-part></tp:taxon-name></italic> vs.15–26 stamens in <italic><tp:taxon-name><tp:taxon-name-part taxon-name-part-type="genus" reg="Hydrangea">H.</tp:taxon-name-part><tp:taxon-name-part taxon-name-part-type="species" reg="alternifolia">alternifolia</tp:taxon-name-part></tp:taxon-name></italic>), longer styles (1.2–1.8 mm long in fruiting vs. to 1.2 mm long), and longer seeds (1.2–1.5 mm long vs. 0.7–1 mm long).</p></tp:treatment-sec><tp:treatment-sec sec-type="material" id="SECID0E5NAE"><title>Type.</title><p>Japan. Kagoshima Prefecture, Kimotsuki Town, along the Oda River, 8 Aug. 2021, <italic>S. Tagane K1637</italic> (holotype: KAG 153198!; isotype: KYO!).</p></tp:treatment-sec><tp:treatment-sec sec-type="description" id="SECID0EGOAE"><title>Description.</title><p>Rhizomatous perennial herb, 31–103 cm tall. Stems green <italic>in vivo</italic>, grayish-brown when dry, 3.5–6 mm in diameter near the base, puberulous when young, and subsequently glabrous. Leaves alternate, 7–11 per stem, petiolate; blades ovate, ovate-elliptic, elliptic-oblong, obovate-elliptic, (6.5–)10–28.4 × (2.5–)3.3–10.5 cm, chartaceous, sparsely pubescent to subglabrous on both surfaces, grayish-green adaxially, light pale green abaxially, apex acuminate, acumen to 2.5 cm long, base cuneate, decurrent, margin serrate, midrib slightly prominent adaxially, prominent abaxially, secondary veins 8–13 pairs, prominent abaxially, tertiary veins scalariform-reticulate, distinct abaxially; petioles 1–5 cm long, glabrous. Inflorescences terminal, or occasionally terminal and axillary on the upper stem, a corymbose cyme, 6–18 cm in diameter; bract and bracteoles leafy or narrowly lanceolate to linear, persistent. Sterile flowers (functional male flowers) with sepals 3, rarely 2 or 4, white, rarely shallowly tinged with pink, ovate, broadly ovate, suborbicular, 0.4–1.4 × 0.4–1.4 cm, apex obtuse to rounded. Fertile flowers hermaphrodite, pedicellate; pedicels 0.3–1.3 cm long, puberulous. Calyx tube cupular, 1.2–1.8 mm long, puberulous; lobes broadly triangular-ovate, 0.8–1.2 mm long, puberulous, apex rounded, margin ciliolate. Petals white, rarely shallowly tinged with pink, elliptic to suborbicular, 3.7–4.5 mm long. Stamens 28–32, 2.8–5.2 mm long, anthers 0.6–0.8 mm long, filaments 2.2–4.4 mm long, white, glabrous, flattened. Ovary fused with calyx tube, 3-locular, 22–31 ovules per locule. Styles 3, 0.9–1.1 mm long in anthesis, elongate to 1.2–1.8 mm in fruiting. Capsules ellipsoid to subglobose, 2.5–3.8 mm long, 2.2–3.5 mm in diameter. Seeds brown, 1.1–1.5 mm long (including wings); wings translucent and lighter than the seed body color.</p></tp:treatment-sec><tp:treatment-sec sec-type="distribution" id="SECID0EOOAE"><title>Distribution.</title><p>Japan, Kagoshima Prefecture, Kimotsuki Mountains in the Osumi Peninsula (Fig. <xref ref-type="fig" rid="F1">1</xref>).</p></tp:treatment-sec><tp:treatment-sec sec-type="habitat" id="SECID0EYOAE"><title>Habitat and ecology.</title><p><italic><tp:taxon-name><tp:taxon-name-part taxon-name-part-type="genus" reg="Hydrangea">Hydrangea</tp:taxon-name-part><tp:taxon-name-part taxon-name-part-type="species" reg="marunoi">marunoi</tp:taxon-name-part></tp:taxon-name></italic> usually grows on semi-shaded wet rocks along streams (Fig. <xref ref-type="fig" rid="F3">3A, C</xref>), where it grows with <italic><tp:taxon-name><tp:taxon-name-part taxon-name-part-type="genus" reg="Hymenasplenium">Hymenasplenium</tp:taxon-name-part><tp:taxon-name-part taxon-name-part-type="species" reg="murakami-hatanakae">murakami-hatanakae</tp:taxon-name-part></tp:taxon-name></italic> Nakaike (<tp:taxon-name><tp:taxon-name-part taxon-name-part-type="family">Aspleniaceae</tp:taxon-name-part></tp:taxon-name>), <italic><tp:taxon-name><tp:taxon-name-part taxon-name-part-type="genus" reg="Leptochilus">Leptochilus</tp:taxon-name-part><tp:taxon-name-part taxon-name-part-type="species" reg="neopothifolius">neopothifolius</tp:taxon-name-part></tp:taxon-name></italic> Nakaike (<tp:taxon-name><tp:taxon-name-part taxon-name-part-type="family">Polypodiaceae</tp:taxon-name-part></tp:taxon-name>), <italic><tp:taxon-name><tp:taxon-name-part taxon-name-part-type="genus" reg="Thelypteris">Thelypteris</tp:taxon-name-part><tp:taxon-name-part taxon-name-part-type="species" reg="esquirolii">esquirolii</tp:taxon-name-part></tp:taxon-name></italic> (Christ) Ching (<tp:taxon-name><tp:taxon-name-part taxon-name-part-type="family">Thelypteridaceae</tp:taxon-name-part></tp:taxon-name>), <tp:taxon-name><tp:taxon-name-part taxon-name-part-type="genus" reg="Thelypteris">T.</tp:taxon-name-part><tp:taxon-name-part taxon-name-part-type="species" reg="pozoi">pozoi</tp:taxon-name-part></tp:taxon-name> (Lag.) C.V.Morton subsp. <tp:taxon-name><tp:taxon-name-part taxon-name-part-type="genus" reg="Thelypteris"/><tp:taxon-name-part taxon-name-part-type="species" reg="pozoi"/><tp:taxon-name-part taxon-name-part-type="subspecies" reg="mollissima">mollissima</tp:taxon-name-part></tp:taxon-name> (Fisch. ex Kunze) C.V.Morton, <italic><tp:taxon-name><tp:taxon-name-part taxon-name-part-type="genus" reg="Tricyrtis">Tricyrtis</tp:taxon-name-part><tp:taxon-name-part taxon-name-part-type="species" reg="affinis">affinis</tp:taxon-name-part></tp:taxon-name></italic> Makino (<tp:taxon-name><tp:taxon-name-part taxon-name-part-type="family">Liliaceae</tp:taxon-name-part></tp:taxon-name>), <italic><tp:taxon-name><tp:taxon-name-part taxon-name-part-type="genus" reg="Ophiorrhiza">Ophiorrhiza</tp:taxon-name-part><tp:taxon-name-part taxon-name-part-type="species" reg="japonica">japonica</tp:taxon-name-part></tp:taxon-name></italic> Blume (<tp:taxon-name><tp:taxon-name-part taxon-name-part-type="family">Rubiaceae</tp:taxon-name-part></tp:taxon-name>), and <italic><tp:taxon-name><tp:taxon-name-part taxon-name-part-type="genus" reg="Pilea">Pilea</tp:taxon-name-part><tp:taxon-name-part taxon-name-part-type="species" reg="hamaoi">hamaoi</tp:taxon-name-part></tp:taxon-name></italic> Makino (<tp:taxon-name><tp:taxon-name-part taxon-name-part-type="family">Urticaceae</tp:taxon-name-part></tp:taxon-name>). Only one soil-growing population was identified on the steep slope of the valley near the Mt. Nokubidake summit (897 m elevation) (Fig. <xref ref-type="fig" rid="F3">3B</xref>). Flowering specimens were collected from August to September, and fruiting specimens were collected from late September to December.</p><fig id="F3" position="float" orientation="portrait"><object-id xmlns:xlink="http://www.w3.org/1999/xlink" content-type="doi" xlink:type="simple">10.3897/phytokeys.211.89452.figure3</object-id><object-id xmlns:xlink="http://www.w3.org/1999/xlink" content-type="arpha" xlink:type="simple">C3710768-7818-5566-A409-24143DDF7B74</object-id><label>Figure 3.</label><caption><p><italic><tp:taxon-name><tp:taxon-name-part taxon-name-part-type="genus" reg="Hydrangea">Hydrangea</tp:taxon-name-part><tp:taxon-name-part taxon-name-part-type="species" reg="marunoi">marunoi</tp:taxon-name-part></tp:taxon-name></italic> Tagane &amp; S. Fujii, sp. nov. <bold>A–C</bold> habit <bold>D</bold> abaxial lower leaf surface <bold>E</bold> inflorescence <bold>F–H</bold> petaloid calyx lobes in marginal flower <bold>I</bold> flower and flower buds <bold>J</bold> calyx and styles after anthesis (petals and anthers fallen) <bold>K</bold> petals <bold>L</bold> stamens <bold>M</bold> fruits <bold>N</bold> dried fruits. Scale bars: 1 mm (<bold>K, L</bold>).</p></caption><graphic xmlns:xlink="http://www.w3.org/1999/xlink" xlink:href="phytokeys-211-033_article-89452__-g003.jpg" position="float" orientation="portrait" xlink:type="simple" id="oo_755437.jpg"><uri content-type="original_file" xlink:type="simple">https://binary.pensoft.net/fig/755437</uri></graphic></fig></tp:treatment-sec><tp:treatment-sec sec-type="etymology" id="SECID0EWUAE"><title>Etymology.</title><p>The species epithet <italic><tp:taxon-name><tp:taxon-name-part taxon-name-part-type="genus" reg="Hydrangea"/><tp:taxon-name-part taxon-name-part-type="species" reg="marunoi">marunoi</tp:taxon-name-part></tp:taxon-name></italic> is named after Mr. Katsutoshi Maruno, a local botanist who made significant contributions, including elucidating the flora of Kagoshima Prefecture and collecting specimens of this species, as cited earlier.</p></tp:treatment-sec><tp:treatment-sec sec-type="Vernacular name" id="SECID0EGVAE"><title>Vernacular name.</title><p>Kimotsuki kusa-ajisai (suggested here). ‘Kimotsuki’ named after the Kimotsuki Mountains in Osumi Peninsula where the species occur and ‘kusa-ajisai’ is the common Japanese name for the species of <tp:taxon-name><tp:taxon-name-part taxon-name-part-type="genus" reg="Hydrangea">Hydrangea</tp:taxon-name-part><tp:taxon-name-part taxon-name-part-type="infraspecific-rank">sect.</tp:taxon-name-part><tp:taxon-name-part taxon-name-part-type="section" reg="Cardiandra">Cardiandra</tp:taxon-name-part></tp:taxon-name>.</p></tp:treatment-sec><tp:treatment-sec sec-type="conservation status" id="SECID0EZVAE"><title>Conservation status.</title><p>Vulnerable (<abbrev xmlns:xlink="http://www.w3.org/1999/xlink" xlink:title="Vulnerable" id="ABBRID0E6VAE" xlink:type="simple">VU</abbrev>). <italic><tp:taxon-name><tp:taxon-name-part taxon-name-part-type="genus" reg="Hydrangea">Hydrangea</tp:taxon-name-part><tp:taxon-name-part taxon-name-part-type="species" reg="marunoi">marunoi</tp:taxon-name-part></tp:taxon-name></italic> is known from several populations in Osumi Peninsula (Fig. <xref ref-type="fig" rid="F1">1</xref>) and the total number of individuals is estimated to be fewer than 1000. Based on the specimen records, the extent of occurrence (<abbrev xmlns:xlink="http://www.w3.org/1999/xlink" xlink:title="extent of occurrence" id="ABBRID0ESWAE" xlink:type="simple">EOO</abbrev>) is calculated to be 162 km<sup>2</sup> by GeoCAT (<xref ref-type="bibr" rid="B1">Bachman et al. 2011</xref>) and the area of occupancy (<abbrev xmlns:xlink="http://www.w3.org/1999/xlink" xlink:title="area of occupancy" id="ABBRID0E3WAE" xlink:type="simple">AOO</abbrev>) is 40 km<sup>2</sup>. Some of the habitats are located within the protected area of the Kirishima-Kinkowan National Park and the Inaodake Nature Conservation Area, and the habitat has not been disturbed. Given this situation, it is assessed here as Vulnerable according to the IUCN criterion D (<xref ref-type="bibr" rid="B8">IUCN 2012</xref>, <xref ref-type="bibr" rid="B9">2019</xref>).</p></tp:treatment-sec><tp:treatment-sec sec-type="notes" id="SECID0EKXAE"><title>Notes.</title><p>The style length is one of the critical characteristics in delimiting the taxa of the Japanese <tp:taxon-name><tp:taxon-name-part taxon-name-part-type="genus" reg="Hydrangea">Hydrangea</tp:taxon-name-part><tp:taxon-name-part taxon-name-part-type="infraspecific-rank">sect.</tp:taxon-name-part><tp:taxon-name-part taxon-name-part-type="section" reg="Cardiandra">Cardiandra</tp:taxon-name-part></tp:taxon-name> (<xref ref-type="bibr" rid="B12">Ohba 1985a</xref>, <xref ref-type="bibr" rid="B13">b</xref>, <xref ref-type="bibr" rid="B14">2001</xref>; <xref ref-type="bibr" rid="B11">Ohashi 2017</xref>). <xref ref-type="bibr" rid="B11">Ohashi (2017)</xref> described the <italic><tp:taxon-name><tp:taxon-name-part taxon-name-part-type="genus" reg="Hydrangea">Hydrangea</tp:taxon-name-part><tp:taxon-name-part taxon-name-part-type="species" reg="alternifolia">alternifolia</tp:taxon-name-part></tp:taxon-name></italic> style length as 1–1.5 mm (fruiting), whereas <xref ref-type="bibr" rid="B13">Ohba (1985b</xref>, <xref ref-type="bibr" rid="B14">2001</xref>) described it as 0.5–1(–1.2) mm. Our examination of the <italic><tp:taxon-name><tp:taxon-name-part taxon-name-part-type="genus" reg="Hydrangea">H.</tp:taxon-name-part><tp:taxon-name-part taxon-name-part-type="species" reg="alternifolia">alternifolia</tp:taxon-name-part></tp:taxon-name></italic> specimens resulted in the style length varied from 0.6–1.2 mm, supporting Ohba’s description. One possible explanation is that <xref ref-type="bibr" rid="B11">Ohashi (2017)</xref> regarded <italic><tp:taxon-name><tp:taxon-name-part taxon-name-part-type="genus" reg="Hydrangea">H.</tp:taxon-name-part><tp:taxon-name-part taxon-name-part-type="species" reg="marunoi">marunoi</tp:taxon-name-part></tp:taxon-name></italic> as an infraspecific variation of <italic><tp:taxon-name><tp:taxon-name-part taxon-name-part-type="genus" reg="Hydrangea">H.</tp:taxon-name-part><tp:taxon-name-part taxon-name-part-type="species" reg="alternifolia">alternifolia</tp:taxon-name-part></tp:taxon-name></italic>, and the length of 1–1.5 mm might include the range of <italic><tp:taxon-name><tp:taxon-name-part taxon-name-part-type="genus" reg="Hydrangea">H.</tp:taxon-name-part><tp:taxon-name-part taxon-name-part-type="species" reg="marunoi">marunoi</tp:taxon-name-part></tp:taxon-name></italic>.</p><p><italic><tp:taxon-name><tp:taxon-name-part taxon-name-part-type="genus" reg="Hydrangea">Hydrangea</tp:taxon-name-part><tp:taxon-name-part taxon-name-part-type="species" reg="marunoi">marunoi</tp:taxon-name-part></tp:taxon-name></italic> is endemic to the Kimotsuki Mountains of the Osumi Peninsula, located in the southernmost part of Kyushu Island. Other taxa endemic to this area include <tp:taxon-name><tp:taxon-name-part taxon-name-part-type="genus" reg="Rhododendron">Rhododendron</tp:taxon-name-part><tp:taxon-name-part taxon-name-part-type="species" reg="mayebarae">mayebarae</tp:taxon-name-part></tp:taxon-name> Nakai et H. Hara var. <tp:taxon-name><tp:taxon-name-part taxon-name-part-type="genus" reg="Rhododendron"/><tp:taxon-name-part taxon-name-part-type="species" reg="mayebarae"/><tp:taxon-name-part taxon-name-part-type="variety" reg="ohsumiense">ohsumiense</tp:taxon-name-part></tp:taxon-name> T. Yamaz. (<tp:taxon-name><tp:taxon-name-part taxon-name-part-type="family">Ericaceae</tp:taxon-name-part></tp:taxon-name>; <xref ref-type="bibr" rid="B21">Yamazaki 1984</xref>), <tp:taxon-name><tp:taxon-name-part taxon-name-part-type="genus" reg="Rhododendron">R.</tp:taxon-name-part><tp:taxon-name-part taxon-name-part-type="species" reg="yakumontanum">yakumontanum</tp:taxon-name-part></tp:taxon-name> (T. Yamaz.) T. Yamaz. var. <tp:taxon-name><tp:taxon-name-part taxon-name-part-type="genus" reg="Rhododendron"/><tp:taxon-name-part taxon-name-part-type="species" reg="yakumontanum"/><tp:taxon-name-part taxon-name-part-type="variety" reg="katsumarunoanum">katsumarunoanum</tp:taxon-name-part></tp:taxon-name> Minamitani (<tp:taxon-name><tp:taxon-name-part taxon-name-part-type="family">Ericaceae</tp:taxon-name-part></tp:taxon-name>; <xref ref-type="bibr" rid="B10">Minamitani et al. 2018</xref>), and <italic><tp:taxon-name><tp:taxon-name-part taxon-name-part-type="genus" reg="Lysimachia">Lysimachia</tp:taxon-name-part><tp:taxon-name-part taxon-name-part-type="species" reg="ohsumiensis">ohsumiensis</tp:taxon-name-part></tp:taxon-name></italic> H. Hara (<tp:taxon-name><tp:taxon-name-part taxon-name-part-type="family">Primulaceae</tp:taxon-name-part></tp:taxon-name> Hara &amp; Kurosawa, 1959). Further research in this region may reveal new taxa.</p></tp:treatment-sec><tp:treatment-sec sec-type="material" id="SECID0EO4AE"><title>Additional specimens examined.</title><p>Japan. Kagoshima Pref. Kimotsuki Town: Kishiragoe, 12 Aug. 1916, fl., <italic>Z. Tashiro s.n.</italic> (TNS 28658); Mankuro, 9 Sept. 2008, fl., <italic>K. Maruno s.n.</italic> (KAG088530); ibid., 10 Sept. 2008, fl., <italic>K. Maruno s.n.</italic> (KAG 088557); Mt. Hoyoshi, 10 Sept. 2008, fl., <italic>K. Maruno s.n.</italic> (KAG 088561); ibid., 27 Oct. 2008, fl., <italic>K. Maruno s.n.</italic> (KAG 088641); Uchinoura, Samuta Forest Road, 6 Sept. 2009, ster. with last year’s infr., <italic>K. Maruno s.n.</italic> (KAG 088825); Uchinoura, 3 Aug. 1946, fl., <italic>I. Furusawa s.n.</italic> (TI); along Oda River, 15 Sept. 2009, fl., <italic>K. Maruno s.n</italic> (KAG 088889, KAG 088890, KAG 088891, KAG 088892, KAG 088893, KAG 088894); ibid., 8 Aug. 2021, fl., <italic>S. Fujii 19274</italic> (KYO, TI, TNS), <italic>19280</italic> (KYO, TI, TNS); ibid., 8 Aug. 2021, fl., <italic>S. Tagane K1633</italic> (KAG 153194), <italic>K1638</italic> (KAG 153199); ibid., 4 Dec. 2021, fr., <italic>S. Tagane &amp; K. Fu</italic>se <italic>K1828</italic> (KAG 153605). Kinko Town: Mt. Uodake (Mt. Hassan), 15 Sept. 1988, fl., <italic>K. Maruno s.n.</italic> (KAG 156990); ibid., 25 Sept. 1988, young fr., <italic>K. Maruno s.n.</italic> (KAG 082268); Mt. Karekidake, 16 Sept. 2009, fl., <italic>K. Maruno s.n.</italic> (KAG088911); Mt. Aranishi, 5 Nov. 2009, young infl., <italic>K. Maruno s.n.</italic> (KAG 088956); Minamiosumi Town: Satahetsuka, 2 Sept. 2004, fl., <italic>Y. Morita &amp; K. Maruno s.n.</italic> (KAP 00400106s, KAP 00400107s,); Mt. Nokubidake, fl. bud, 9 Aug. 2008, <italic>K. Maruno s.n.</italic> (KAG 088497); ibid., fl. bud, 9 Aug. 2008, <italic>T. Ohya s.n.</italic> (KAP 00800421s, KAP00800443s); ibid., 29 Sept. 2021, fl., <italic>S. Tagane K1658</italic> (KYO), <italic>K1659</italic> (TI), <italic>K1660</italic> (KAG 153218) <italic>&amp; K1661</italic> (TNS).</p><fig id="F4" position="float" orientation="portrait"><object-id xmlns:xlink="http://www.w3.org/1999/xlink" content-type="doi" xlink:type="simple">10.3897/phytokeys.211.89452.figure4</object-id><object-id xmlns:xlink="http://www.w3.org/1999/xlink" content-type="arpha" xlink:type="simple">7BF0C3A0-3C53-519B-AA68-FA793A44E536</object-id><label>Figure 4.</label><caption><p>Holotype of <italic><tp:taxon-name><tp:taxon-name-part taxon-name-part-type="genus" reg="Hydrangea">Hydrangea</tp:taxon-name-part><tp:taxon-name-part taxon-name-part-type="species" reg="marunoi">marunoi</tp:taxon-name-part></tp:taxon-name></italic> Tagane &amp; S. Fujii, sp. nov. (<italic>S. Tagane K1637</italic> [KAG 153198]).</p></caption><graphic xmlns:xlink="http://www.w3.org/1999/xlink" xlink:href="phytokeys-211-033_article-89452__-g004.jpg" position="float" orientation="portrait" xlink:type="simple" id="oo_755438.jpg"><uri content-type="original_file" xlink:type="simple">https://binary.pensoft.net/fig/755438</uri></graphic></fig></tp:treatment-sec><tp:treatment-sec><!--Section generated to contain objects referenced in tp:taxon-treatment.--><fig id="F1" position="float" orientation="portrait"><object-id xmlns:xlink="http://www.w3.org/1999/xlink" content-type="doi" xlink:type="simple">10.3897/phytokeys.211.89452.figure1</object-id><object-id xmlns:xlink="http://www.w3.org/1999/xlink" content-type="arpha" xlink:type="simple">89B756ED-E116-55E9-851E-1095897C8335</object-id><label>Figure 1.</label><caption><p>Collection localities of the four <tp:taxon-name><tp:taxon-name-part taxon-name-part-type="genus" reg="Hydrangea">Hydrangea</tp:taxon-name-part><tp:taxon-name-part taxon-name-part-type="infraspecific-rank">sect.</tp:taxon-name-part><tp:taxon-name-part taxon-name-part-type="section" reg="Cardiandra">Cardiandra</tp:taxon-name-part></tp:taxon-name> species in this study.</p></caption><graphic xmlns:xlink="http://www.w3.org/1999/xlink" xlink:href="phytokeys-211-033_article-89452__-g001.jpg" position="float" orientation="portrait" xlink:type="simple" id="oo_755435.jpg"><uri content-type="original_file" xlink:type="simple">https://binary.pensoft.net/fig/755435</uri></graphic></fig></tp:treatment-sec><ref-list><ref id="B1"><mixed-citation xmlns:xlink="http://www.w3.org/1999/xlink" xlink:type="simple"><person-group><name name-style="western"><surname>Bachman</surname><given-names>SP</given-names></name><name name-style="western"><surname>Moat</surname><given-names>J</given-names></name><name name-style="western"><surname>Hill</surname><given-names>A</given-names></name><name name-style="western"><surname>de la Torre</surname><given-names>J</given-names></name><name name-style="western"><surname>Scott</surname><given-names>B</given-names></name></person-group> (<year>2011</year>) <article-title>Supporting Red List threat assessments with GeoCAT: Geospatial conservation assessment tool.</article-title><source>ZooKeys</source><volume>150</volume>: <fpage>117</fpage>–<lpage>126</lpage>. <ext-link xlink:href="10.3897/zookeys.150.2109" ext-link-type="doi" xlink:type="simple">https://doi.org/10.3897/zookeys.150.2109</ext-link></mixed-citation></ref><ref id="B8"><mixed-citation xmlns:xlink="http://www.w3.org/1999/xlink" xlink:type="simple">IUCN (<year>2012</year>) IUCN Red List Categories and Criteria, Version 3.1. Gland and Cambridge.</mixed-citation></ref><ref id="B9"><mixed-citation xmlns:xlink="http://www.w3.org/1999/xlink" xlink:type="simple">IUCN (<year>2019</year>) Guidelines for Using the IUCN Red List Categories and Criteria. Version 14. Prepared by the Standards and Petitions Committee.</mixed-citation></ref><ref id="B12"><mixed-citation xmlns:xlink="http://www.w3.org/1999/xlink" xlink:type="simple"><person-group><name name-style="western"><surname>Ohba</surname><given-names>H</given-names></name></person-group> (<year>1985a</year>) <article-title>A systematic revision of the genus <italic><tp:taxon-name><tp:taxon-name-part taxon-name-part-type="genus">Cardiandra</tp:taxon-name-part></tp:taxon-name></italic> (<tp:taxon-name><tp:taxon-name-part taxon-name-part-type="family">Saxifragaceae</tp:taxon-name-part></tp:taxon-name>-<tp:taxon-name><tp:taxon-name-part taxon-name-part-type="subfamily">Hydrangeoideae</tp:taxon-name-part></tp:taxon-name>) (1).</article-title><source>Shokubutsu Kenkyu Zasshi</source><volume>60</volume>: <fpage>139</fpage>–<lpage>147</lpage>.</mixed-citation></ref><ref id="B13"><mixed-citation xmlns:xlink="http://www.w3.org/1999/xlink" xlink:type="simple"><person-group><name name-style="western"><surname>Ohba</surname><given-names>H</given-names></name></person-group> (<year>1985b</year>) <article-title>A systematic revision of the genus <italic><tp:taxon-name><tp:taxon-name-part taxon-name-part-type="genus">Cardiandra</tp:taxon-name-part></tp:taxon-name></italic> (<tp:taxon-name><tp:taxon-name-part taxon-name-part-type="family">Saxifragaceae</tp:taxon-name-part></tp:taxon-name>-<tp:taxon-name><tp:taxon-name-part taxon-name-part-type="subfamily">Hydrangeoideae</tp:taxon-name-part></tp:taxon-name>) (2).</article-title><source>Shokubutsu Kenkyu Zasshi</source><volume>60</volume>: <fpage>161</fpage>–<lpage>171</lpage>.</mixed-citation></ref><ref id="B14"><mixed-citation xmlns:xlink="http://www.w3.org/1999/xlink" xlink:type="simple"><person-group><name name-style="western"><surname>Ohba</surname><given-names>H</given-names></name></person-group> (<year>2001</year>) <italic><tp:taxon-name><tp:taxon-name-part taxon-name-part-type="genus">Cardiandra</tp:taxon-name-part></tp:taxon-name></italic>. In: Iwatsuki K, Boufford DE, Ohba H (Eds) Flora of Japan IIb, Kodansha, Tokyo, 94–95.</mixed-citation></ref><ref id="B11"><mixed-citation xmlns:xlink="http://www.w3.org/1999/xlink" xlink:type="simple"><person-group><name name-style="western"><surname>Ohashi</surname><given-names>H</given-names></name></person-group> (<year>2017</year>) <article-title><tp:taxon-name><tp:taxon-name-part taxon-name-part-type="family">Hydrangeaceae</tp:taxon-name-part></tp:taxon-name>.</article-title> In: <person-group><name name-style="western"><surname>Ohashi</surname><given-names>H</given-names></name><name name-style="western"><surname>Kadota</surname><given-names>Y</given-names></name><name name-style="western"><surname>Murata</surname><given-names>J</given-names></name><name name-style="western"><surname>Yonekura</surname><given-names>K</given-names></name></person-group> (<role>Eds</role>) <issue-title>Wild Flowers of Japan, revised edition 4.</issue-title><source>Heibonsha, Tokyo</source>, <fpage>157</fpage>–<lpage>172</lpage>. [In Japanese]</mixed-citation></ref><ref id="B21"><mixed-citation xmlns:xlink="http://www.w3.org/1999/xlink" xlink:type="simple"><person-group><name name-style="western"><surname>Yamazaki</surname><given-names>T</given-names></name></person-group> (<year>1984</year>) <article-title>Some new taxa of <tp:taxon-name><tp:taxon-name-part taxon-name-part-type="genus">Rhododendron</tp:taxon-name-part><tp:taxon-name-part taxon-name-part-type="infraspecific-rank">sect.</tp:taxon-name-part><tp:taxon-name-part taxon-name-part-type="section">Braohycalyx</tp:taxon-name-part></tp:taxon-name> in Kyushu and Shikoku, Japan.</article-title><source>Shokubutsu Kenkyu Zasshi</source><volume>59</volume>: <fpage>204</fpage>–<lpage>210</lpage>.</mixed-citation></ref><ref id="B10"><mixed-citation xmlns:xlink="http://www.w3.org/1999/xlink" xlink:type="simple"><person-group><name name-style="western"><surname>Minamitani</surname><given-names>T</given-names></name><name name-style="western"><surname>Kadota</surname><given-names>Y</given-names></name><name name-style="western"><surname>Yonekura</surname><given-names>K</given-names></name></person-group> (<year>2018</year>) <article-title>A classification of the genus <tp:taxon-name><tp:taxon-name-part taxon-name-part-type="genus">Rhododendron</tp:taxon-name-part><tp:taxon-name-part taxon-name-part-type="infraspecific-rank">Sect.</tp:taxon-name-part><tp:taxon-name-part taxon-name-part-type="section">Brachycalyx</tp:taxon-name-part></tp:taxon-name> (<tp:taxon-name><tp:taxon-name-part taxon-name-part-type="family">Ericaceae</tp:taxon-name-part></tp:taxon-name>) in Japan (1).</article-title><source>Shokubutsu Kenkyu Zasshi</source><volume>93</volume>: <fpage>75</fpage>–<lpage>103</lpage>.</mixed-citation></ref></ref-list></tp:taxon-treatment>
